# Supplementary material for: The Role of Hydrogen Sulfide in the Localization and Structural–Functional Organization of p53 Following Traumatic Brain Injury: Development of a YOLO Model for Detection and Quantification of Apoptotic Nuclei
Source: Int J Mol Sci. 2025 May 24;26(11):5066. doi: 10.3390/ijms26115066 (PMC12154982; doi:10.3390/ijms26115066)
Supplement: Supplementary file 1 [file ijms-26-05066-s001.zip]

Archive with 3 entries (2 files):
- ijms-3605976-supplementary/
- ijms-3605976-supplementary/clustalo-I20250317-082946-0176-29026778-p1m.zip
- ijms-3605976-supplementary/in silico ZIP - WinRAR.zip
